# Supplementary material for: Comparative Study of the Effects of Carvacrol and p-Cymene on the Motor Activity of Rats and Movement of Caenorhabditis elegans
Source: Molecules. 2026 Mar 28;31(7):1119. doi: 10.3390/molecules31071119 (PMC13074280; doi:10.3390/molecules31071119)
Supplement: Supplementary file 1 [file molecules-31-01119-s001.zip]

Archive with 1 entries (1 files):
- molecules-4198384-supplementary.pdf
